# Supplementary material for: Translational Insights into Interferon Alpha’s Effects on Immunomolecular Dynamics in Philadelphia-Negative Myeloproliferative Neoplasms
Source: Cancers (Basel). 2025 Jul 8;17(14):2273. doi: 10.3390/cancers17142273 (PMC12293709; doi:10.3390/cancers17142273)
Supplement: Supplementary file 1 [file cancers-17-02273-s001.zip]

Archive with 1 entries (1 files):
- cancers-3722410-supplementary.pdf
